# Supplementary material for: Microbial community composition of terrestrial habitats in East Antarctica with a focus on microphototrophs
Source: Front Microbiol. 2024 Jan 5;14:1323148. doi: 10.3389/fmicb.2023.1323148 (PMC10797080; doi:10.3389/fmicb.2023.1323148)
Supplement: Supplementary file 1 [file Table_1.xlsx]

## Sheet: Suppl. Table 1
Supplementary Table 1. Community of microbial phototrophs in various terrestrial environments of east Antarctica. "+" indicates a presence of the taxa in the sample.
	Amu1	Amu2	Amu5	Amu8	Amu9	Amu14	In1	Lang4	Lang7	Lang21	Lang35	Lang36	Lang37	Lang41	Lang46	Pad1	Pad2	Pad3	Skar18	Skar19	Skar22	Skar35	Skar38	Syo4	Syo6
Cyanobacteria
Chroococcales							+	+	+	+			+					+	+						+
Gloeocapsa							+	+	+									+	+						+
Chalicogloea										+			+												+
Chroococcidiopsidales	+	+			+	+	+	+	+	+	+	+	+	+		+	+	+	+		+	+	+	+	+
Aliterella	+	+				+	+	+	+	+	+	+	+	+		+	+	+	+			+	+	+	+
Chroococcidiopsis	+	+			+	+	+	+	+	+	+	+	+			+	+	+	+				+	+	+
Gloeobacterales	+	+					+	+			+	+				+	+	+	+				+		+
Gloeobacter	+	+					+	+			+	+				+	+	+	+				+		+
Nodosilineales	+	+					+	+		+	+	+				+	+	+	+		+	+	+	+	+
Nodosilinea	+	+					+	+		+	+	+				+	+	+	+		+	+	+	+	+
Nostocales	+	+	+	+	+	+	+	+	+	+	+	+	+	+	+	+	+	+	+	+	+		+	+	+
Calothrix						+	+	+	+	+		+					+	+	+	+				+	+
Loriellopsis							+			+					+	+	+		+				+	+	+
Mastigocladopsis							+	+									+	+	+
Nodularia											+		+	+										+
Nostoc		+	+	+	+	+	+	+	+	+	+	+	+	+	+	+	+	+	+				+	+	+
Petalonema						+	+		+							+	+	+	+	+	+				+
Rivularia																			+					+
Scytonema	+	+	+	+	+	+	+	+	+		+	+	+	+		+	+	+	+				+	+	+
Oscillatoriales	+	+	+	+	+	+	+	+	+	+	+	+	+	+	+	+	+	+	+	+	+	+	+	+	+
Coleofasciculus					+													+
Geitlerinema					+				+		+	+	+
Kamptonema																		+				+			+
Oscillatoria	+	+											+	+	+					+				+
Tychonema	+	+	+	+	+	+	+	+	+	+	+	+	+	+	+	+	+			+	+	+	+	+	+
Wilmottia		+		+	+	+	+	+	+		+	+	+				+								+
Pleurocapsales																		+						+
Pleurocapsa																		+						+
Pseudanabaenales	+	+	+	+	+	+	+	+	+	+	+	+	+	+	+	+	+	+	+	+	+	+	+	+	+
Leptolyngbya	+			+	+	+	+	+	+	+	+	+	+			+	+	+	+			+		+	+
Phormidesmis		+		+	+	+	+	+	+	+	+	+	+		+		+	+	+	+	+	+	+	+	+
Pseudanabaena			+	+	+	+		+	+	+	+	+	+	+	+				+					+	+
Synechococcales					+		+			+	+	+					+	+	+						+
Acaryochloris																	+
Synechococcus					+		+			+	+	+					+	+	+						+
Eukaryotic algae
Chlorophyta
Chlorodendrophyceae		+		+	+	+	+	+	+	+	+	+	+			+	+	+	+				+	+	+
Tetraselmis		+		+	+	+	+	+	+	+	+	+	+			+	+	+	+				+	+	+
Chlorophyceae	+	+	+	+	+	+	+	+	+	+	+	+	+	+	+	+	+	+	+	+	+	+	+	+	+
Bracteacoccus	+			+		+	+	+	+		+	+			+		+	+	+			+	+	+
Carteria																			+				+	+	+
Chlamydomonas		+			+	+	+	+	+	+	+	+	+	+	+		+	+	+	+	+	+		+	+
Chloromonas	+	+	+		+	+		+	+		+	+	+						+	+			+		+
Coelastrella	+			+	+		+	+	+	+	+		+									+	+	+
Coelastrum	+	+		+	+		+	+	+	+	+	+	+	+	+	+	+	+	+	+		+	+	+	+
Gungnir		+								+		+							+	+
Hafniomonas	+								+		+	+		+									+	+	+
Lobochlamys								+	+		+	+	+						+						+
Lobomonas																		+					+		+
Mychonastes										+		+		+	+
Neocystis		+		+	+	+		+	+		+	+	+	+			+			+	+		+	+	+
Oogamochlamys										+		+		+				+	+				+	+	+
Pseudomuriella		+						+	+				+		+								+
Vitreochlamys																					+	+	+	+	+
Chrysophyceae	+	+	+	+	+	+	+	+	+	+	+	+	+	+	+	+	+	+	+	+	+	+	+	+	+
Chrysamoeba					+					+	+	+	+					+							+
Spumella	+	+	+	+	+	+	+	+	+	+	+	+	+	+	+	+	+	+	+		+	+	+	+	+
Ochromonas		+								+			+				+	+	+						+
Paraphysomonas	+	+		+						+	+	+				+		+	+		+	+		+	+
Trebouxiophyceae	+	+	+	+	+	+	+	+	+	+	+	+	+	+	+	+	+	+	+	+	+	+	+	+	+
Chlorella		+	+	+	+	+	+	+	+	+	+	+	+		+	+	+	+	+	+	+	+	+	+	+
Hemichloris												+				+	+
Micractinium												+					+							+	+
Nannochloris												+				+	+
Leptosira				+		+			+							+	+	+	+	+	+		+	+
Coccomyxa	+	+		+	+	+	+	+	+		+	+	+		+	+	+	+	+	+	+	+	+	+	+
Dictyosphaerium		+		+	+	+	+										+
Leptochlorella				+					+														+
Muriella		+				+			+		+		+		+
Parachloroidium		+																		+
Watanabea	+																				+				+
Asterochloris	+			+	+	+		+		+	+	+			+	+	+	+
Elliptochloris	+	+		+	+	+	+	+	+	+	+	+	+	+	+	+	+	+	+	+	+	+	+	+
Desmococcus	+	+	+	+	+	+	+	+	+	+	+	+	+	+	+	+	+	+	+	+	+	+	+	+	+
Koliella		+		+	+	+		+	+		+	+	+		+		+	+	+	+	+	+	+	+	+
Pabia		+		+	+	+			+	+	+	+	+	+	+	+	+		+		+	+	+	+	+
Prasiola	+	+	+	+	+	+	+	+	+	+	+	+	+	+	+	+	+	+	+	+	+	+	+	+	+
Stichococcus	+	+	+	+	+	+	+	+	+	+	+	+	+	+	+	+	+	+	+	+	+	+	+	+	+
Myrmecia		+		+	+	+	+	+	+	+	+	+	+	+	+		+	+	+	+		+	+	+	+
Trebouxia	+	+	+	+	+	+	+	+	+	+	+	+	+	+	+	+	+	+	+	+	+	+	+	+	+
Ulvophyceae	+	+	+	+	+	+	+	+	+	+	+	+	+	+	+	+	+	+	+	+	+	+	+	+	+
Desmochloris										+									+			+	+	+	+
Scotinosphaera	+			+	+	+	+	+	+	+	+	+	+	+				+	+			+	+	+	+
Acrosiphonia		+					+	+	+	+				+	+		+		+	+	+	+	+	+	+
Pseudendoclonium						+	+	+	+	+				+	+	+			+		+	+	+	+	+
Stramenopiles
Bacillariophyceae	+	+		+	+	+	+	+	+	+	+	+	+	+	+		+	+	+	+	+	+	+	+	+
Chaetoceros																						+		+	+
Fistulifera		+												+			+					+
Hantzschia							+	+			+	+		+											+
Humidophila								+	+	+	+	+	+	+
Luticola	+	+						+	+	+	+	+	+	+	+			+	+	+	+	+	+	+	+
Parlibellus														+
Pinnularia		+		+	+	+	+	+	+		+	+	+					+						+
Dictyochophyceae																		+
Pseudopedinella																		+
Xanthophyceae	+	+	+	+	+	+	+	+	+	+	+	+	+	+	+	+	+	+	+	+	+	+	+	+	+
Botrydiopsis		+	+	+	+	+	+	+	+	+	+	+	+						+	+	+	+		+	+
Chlorellidium	+	+		+	+	+	+	+	+	+	+	+	+	+			+	+	+		+	+	+	+	+
Mischococcus	+	+		+		+	+	+	+	+	+	+	+		+		+	+	+	+	+	+	+	+	+
Pleurochloris				+	+	+		+	+		+	+	+						+		+	+		+	+
Pseudopleurochloris		+		+		+			+		+	+	+						+	+	+	+	+	+	+
Xanthonema		+			+	+	+		+		+	+	+						+	+	+	+	+	+	+
Streptophyta
Coleochaetophyceae						+				+								+						+	+
Chaetosphaeridium						+				+								+						+	+
Klebsormidiophyceae		+	+	+	+	+	+	+	+	+	+	+	+		+	+	+			+		+	+	+	+
Klebsormidium		+	+	+	+	+	+	+	+	+	+	+	+		+	+	+			+		+	+	+	+
Zygnematophyceae	+		+	+	+			+	+	+	+	+	+	+	+	+	+	+	+	+			+	+	+
Cosmarium	+		+	+	+			+	+	+	+	+	+	+	+	+	+	+	+	+			+	+	+

## Sheet: Suppl. Table 2
Supplementary Table 2. Co-occurrence network of bacteria (b) and eukaryotes (e). "-" and "+" correspond to negative and positive co-occurence, respectively.
Cyanobacteria and eukaryotic microagae are emphasized by bold and colored font.
Organism 1			Organism 2			Co-occurrence		Number of interactions
b	Firmicutes	Lachnospirales	Absconditabacteriales	Patescibacteria	b	-			-	+
b	Bacteroidota	Rhodothermales	Bacillales	Firmicutes	b	-		bb	30	104
b	Firmicutes	Bacillales	Chroococcales	Cyanobacteria	b	-		be	44	101
b	Chloroflexi	Ardenticatenales	Clostridiales	Firmicutes	b	-		ee	15	67
b	Actinobacteriota	Euzebyales	Clostridiales	Firmicutes	b	-		Total	89	272
b	Actinobacteriota	Rubrobacterales	Clostridiales	Firmicutes	b	-
b	Patescibacteria	Absconditabacteriales	Gloeobacterales	Cyanobacteria	b	-
b	Firmicutes	Bacillales	Haliangiales	Myxococcota	b	-
b	Firmicutes	Lactobacillales	Haliangiales	Myxococcota	b	-
b	Firmicutes	Paenibacillales	Haliangiales	Myxococcota	b	-
b	Acidobacteriota	Bryobacterales	Lachnospirales	Firmicutes	b	-
b	Acidobacteriota	Bryobacterales	Lactobacillales	Firmicutes	b	-
b	Firmicutes	Bacillales	Nannocystales	Myxococcota	b	-
b	Firmicutes	Clostridiales	Nitrosococcales	Proteobacteria	b	-
b	Firmicutes	Tissierellales	Nitrosococcales	Proteobacteria	b	-
b	Bacteroidota	Bacteroidales	Nodosilineales	Cyanobacteria	b	-
b	Proteobacteria	Micropepsales	Nodosilineales	Cyanobacteria	b	-
b	Firmicutes	Bacillales	Oscillospirales	Firmicutes	b	-
b	Bdellovibrionota	Bdellovibrionales	Pirellulales	Planctomycetota	b	-
b	Myxococcota	Nannocystales	Pirellulales	Planctomycetota	b	-
b	Bdellovibrionota	Silvanigrellales	Pirellulales	Planctomycetota	b	-
b	Actinobacteriota	Actinomarinales	Pseudomonadales	Proteobacteria	b	-
b	Planctomycetota	Tepidisphaerales	Pseudomonadales	Proteobacteria	b	-
b	Chloroflexi	Thermobaculales	Pseudomonadales	Proteobacteria	b	-
b	Proteobacteria	Parvibaculales	Rickettsiales	Proteobacteria	b	-
b	Firmicutes	Tissierellales	Rickettsiales	Proteobacteria	b	-
b	Firmicutes	Clostridiales	Silvanigrellales	Bdellovibrionota	b	-
b	Firmicutes	Thermacetogeniales	Silvanigrellales	Bdellovibrionota	b	-
b	Acidobacteriota	Bryobacterales	Tissierellales	Firmicutes	b	-
b	Bacteroidota	Rhodothermales	Tissierellales	Firmicutes	b	-
b	Firmicutes	Oscillospirales	Agaricomycetes	Fungi	e	-
b	Firmicutes	Lactobacillales	Agaricostilbomycetes	Fungi	e	-
b	Firmicutes	Tissierellales	Agaricostilbomycetes	Fungi	e	-
b	Fusobacteriota	Fusobacteriales	Blastocladiomycetes	Fungi	e	-
b	Firmicutes	Lactobacillales	Chlorodendrophyceae	Chlorophyta	e	-
b	Firmicutes	Lactobacillales	Choanoflagellida	Choanozoa	e	-
b	Firmicutes	Tissierellales	Choanoflagellida	Choanozoa	e	-
b	Firmicutes	Clostridiales	Chromerida	Alveolata	e	-
b	Firmicutes	Paenibacillales	Colpodellida	Alveolata	e	-
b	Firmicutes	Thermacetogeniales	Colpodellida	Alveolata	e	-
b	Bdellovibrionota	Silvanigrellales	Conoidasida	Alveolata	e	-
b	Firmicutes	Lactobacillales	Cryptomycota	Fungi	e	-
b	Proteobacteria	Acidobacteriales	Dinophyceae	Alveolata	e	-
b	Firmicutes	Thermacetogeniales	Dinophyceae	Alveolata	e	-
b	Planctomycetota	Pirellulales	Dothideomycetes	Fungi	e	-
b	Firmicutes	Tissierellales	Dothideomycetes	Fungi	e	-
b	Firmicutes	Lachnospirales	Eumycetozoa	Amoebozoa	e	-
b	Planctomycetota	Pirellulales	Eumycetozoa	Amoebozoa	e	-
b	Planctomycetota	Pirellulales	Eurotiomycetes	Fungi	e	-
b	Firmicutes	Tissierellales	Eurotiomycetes	Fungi	e	-
b	Actinobacteriota	Streptomycetales	Flabellinia	Choanozoa	e	-
b	Actinobacteriota	Streptosporangiales	Flabellinia	Choanozoa	e	-
b	Firmicutes	Thermacetogeniales	Flabellinia	Choanozoa	e	-
b	Firmicutes	Erysipelotrichales	Haptoria	Alveolata	e	-
b	Planctomycetota	Pirellulales	Hyphochytriomycetes	Stramenopiles	e	-
b	Firmicutes	Tissierellales	Hyphochytriomycetes	Stramenopiles	e	-
b	Myxococcota	Myxococcales	Insecta	Choanozoa	e	-
b	Bdellovibrionota	Silvanigrellales	Insecta	Choanozoa	e	-
b	Firmicutes	Tissierellales	Klebsormidiophyceae	Streptophyta	e	-
b	Planctomycetota	Planctomycetales	Microbotryomycetes	Fungi	e	-
b	Fusobacteriota	Fusobacteriales	Mortierellomycetes	Fungi	e	-
b	Gemmatimonadota	Longimicrobiales	Nassophorea	Alveolata	e	-
b	Gemmatimonadota	Longimicrobiales	Oxytrichidae	Alveolata	e	-
b	Actinobacteriota	Nitriliruptorales	Oxytrichidae	Alveolata	e	-
b	Firmicutes	Bacillales	Perkinsidae	Alveolata	e	-
b	Firmicutes	Lachnospirales	Perkinsidae	Alveolata	e	-
b	Firmicutes	Paenibacillales	Perkinsidae	Alveolata	e	-
b	Planctomycetota	Pirellulales	Perkinsidae	Alveolata	e	-
b	Actinobacteriota	Micromonosporales	Tentaculata	Choanozoa	e	-
b	Proteobacteria	Acidobacteriales	Vampyrellida	Rhizaria	e	-
b	Firmicutes	Thermacetogeniales	Vampyrellida	Rhizaria	e	-
b	Firmicutes	Lachnospirales	Zoopagomycetes	Fungi	e	-
b	Firmicutes	Lactobacillales	Zoopagomycetes	Fungi	e	-
b	Bdellovibrionota	Oligoflexales	Zygnematophyceae	Streptophyta	e	-
e	Fungi	Arthoniomycetes	Ichthyosporea	Choanozoa	e	-
e	Alveolata	Chromerida	Agaricostilbomycetes	Fungi	e	-
e	Alveolata	Colpodellida	Insecta	Choanozoa	e	-
e	Alveolata	Conoidasida	Dothideomycetes	Fungi	e	-
e	Alveolata	Conoidasida	Eurotiomycetes	Fungi	e	-
e	Alveolata	Conoidasida	Monoblepharidomycetes	Fungi	e	-
e	Fungi	Cystobasidiomycetes	Filasterea	Choanozoa	e	-
e	Alveolata	Dinophyceae	Clitellata	Metazoa	e	-
e	Amoebozoa	Flabellinia	Clitellata	Metazoa	e	-
e	Amoebozoa	Flabellinia	Saccharomycetes	Fungi	e	-
e	Choanozoa	Ichthyosporea	Mammalia	Choanozoa	e	-
e	Fungi	Lecanoromycetes	Vampyrellida	Rhizaria	e	-
e	Alveolata	Oxytrichidae	Flabellinia	Choanozoa	e	-
e	Fungi	Taphrinomycetes	Ichthyosporea	Choanozoa	e	-
e	Fungi	Tremellomycetes	Filasterea	Choanozoa	e	-
b	Acidobacteriota	Vicinamibacterales	Acetobacterales	Proteobacteria	b	+
b	Acidobacteriota	Bryobacterales	Caulobacterales	Proteobacteria	b	+
b	Acidobacteriota	Vicinamibacterales	Chthoniobacterales	Verrucomicrobiota	b	+
b	Acidobacteriota	Vicinamibacterales	Gemmatimonadales	Gemmatimonadota	b	+
b	Acidobacteriota	Bryobacterales	Haliangiales	Myxococcota	b	+
b	Acidobacteriota	Bryobacterales	Micromonosporales	Actinobacteriota	b	+
b	Acidobacteriota	Bryobacterales	Myxococcales	Myxococcota	b	+
b	Acidobacteriota	Solibacterales	Myxococcales	Myxococcota	b	+
b	Acidobacteriota	Bryobacterales	Nannocystales	Myxococcota	b	+
b	Acidobacteriota	Solibacterales	Opitutales	Verrucomicrobiota	b	+
b	Acidobacteriota	Paludibaculum	Parvibaculales	Proteobacteria	b	+
b	Acidobacteriota	Bryobacterales	Polyangiales	Myxococcota	b	+
b	Acidobacteriota	Vicinamibacterales	Rhizobiales	Proteobacteria	b	+
b	Acidobacteriota	Bryobacterales	Rhodothermales	Bacteroidota	b	+
b	Actinobacteriota	Euzebyales	Ardenticatenales	Chloroflexi	b	+
b	Actinobacteriota	Streptomycetales	Bacillales	Firmicutes	b	+
b	Actinobacteriota	Micromonosporales	Chthonomonadales	Armatimonadota	b	+
b	Actinobacteriota	Streptomycetales	Gemmatales	Planctomycetota	b	+
b	Actinobacteriota	Micromonosporales	Gloeobacterales	Cyanobacteria	b	+
b	Actinobacteriota	Streptomycetales	Gloeobacterales	Cyanobacteria	b	+
b	Actinobacteriota	Micromonosporales	Haliangiales	Myxococcota	b	+
b	Actinobacteriota	Corynebacteriales	Kineosporiales	Actinobacteriota	b	+
b	Actinobacteriota	Micromonosporales	Nannocystales	Myxococcota	b	+
b	Actinobacteriota	Rubrobacterales	Nitrosococcales	Proteobacteria	b	+
b	Actinobacteriota	Euzebyales	Nodosilineales	Cyanobacteria	b	+
b	Actinobacteriota	Micromonosporales	Polyangiales	Myxococcota	b	+
b	Actinobacteriota	Euzebyales	Rubrobacterales	Actinobacteriota	b	+
b	Actinobacteriota	Rubrobacterales	Silvanigrellales	Bdellovibrionota	b	+
b	Actinobacteriota	Corynebacteriales	Sphingobacteriales	Bacteroidota	b	+
b	Actinobacteriota	Kineosporiales	Sphingobacteriales	Bacteroidota	b	+
b	Actinobacteriota	Micromonosporales	Synechococcales	Cyanobacteria	b	+
b	Actinobacteriota	Rubrobacterales	Synechococcales	Cyanobacteria	b	+
b	Actinobacteriota	Actinomarinales	Tepidisphaerales	Planctomycetota	b	+
b	Actinobacteriota	Streptomycetales	Tepidisphaerales	Planctomycetota	b	+
b	Actinobacteriota	Euzebyales	Thermobaculales	Chloroflexi	b	+
b	Actinobacteriota	Rubrobacterales	Thermobaculales	Chloroflexi	b	+
b	Armatimonadota	Chthonomonadales	Chroococcales	Cyanobacteria	b	+
b	Armatimonadota	Armatimonadales	Gloeobacterales	Cyanobacteria	b	+
b	Armatimonadota	Chthonomonadales	Gloeobacterales	Cyanobacteria	b	+
b	Armatimonadota	Chthonomonadales	Haliangiales	Myxococcota	b	+
b	Armatimonadota	Chthonomonadales	Myxococcales	Myxococcota	b	+
b	Armatimonadota	Chthonomonadales	Nannocystales	Myxococcota	b	+
b	Armatimonadota	Armatimonadales	Nodosilineales	Cyanobacteria	b	+
b	Armatimonadota	Chthonomonadales	Nodosilineales	Cyanobacteria	b	+
b	Armatimonadota	Fimbriimonadales	Parvibaculales	Proteobacteria	b	+
b	Armatimonadota	Fimbriimonadales	Rickettsiales	Proteobacteria	b	+
b	Armatimonadota	Fimbriimonadales	Synechococcales	Cyanobacteria	b	+
b	Armatimonadota	Armatimonadales	Tistrellales	Proteobacteria	b	+
b	Bacteroidota	Rhodothermales	Caulobacterales	Proteobacteria	b	+
b	Bacteroidota	Kapabacteriales	Legionellales	Proteobacteria	b	+
b	Bacteroidota	Rhodothermales	Nannocystales	Myxococcota	b	+
b	Bacteroidota	Flavobacteriales	Pseudomonadales	Proteobacteria	b	+
b	Bacteroidota	Bacteroidales	Reyranellales	Proteobacteria	b	+
b	Bacteroidota	Flavobacteriales	Rickettsiales	Proteobacteria	b	+
b	Bacteroidota	Kapabacteriales	Tepidisphaerales	Planctomycetota	b	+
b	Bdellovibrionota	Silvanigrellales	Chroococcales	Cyanobacteria	b	+
b	Bdellovibrionota	Silvanigrellales	Chroococcidiopsidales	Cyanobacteria	b	+
b	Bdellovibrionota	Silvanigrellales	Nannocystales	Myxococcota	b	+
b	Bdellovibrionota	Silvanigrellales	Nitrosococcales	Proteobacteria	b	+
b	Bdellovibrionota	Bdellovibrionales	Opitutales	Verrucomicrobiota	b	+
b	Bdellovibrionota	Silvanigrellales	Parvibaculales	Proteobacteria	b	+
b	Bdellovibrionota	Bdellovibrionales	Polyangiales	Myxococcota	b	+
b	Chloroflexi	Thermobaculales	Armatimonadales	Armatimonadota	b	+
b	Chloroflexi	Chloroflexales	Chroococcidiopsidales	Cyanobacteria	b	+
b	Chloroflexi	Ardenticatenales	Hydrogenedentiales	Hydrogenedentes	b	+
b	Chloroflexi	Thermobaculales	Nannocystales	Myxococcota	b	+
b	Chloroflexi	Thermobaculales	Nodosilineales	Cyanobacteria	b	+
b	Cyanobacteria	Chroococcidiopsidales	Nodosilineales	Cyanobacteria	b	+
b	Cyanobacteria	Gloeobacterales	Nodosilineales	Cyanobacteria	b	+
b	Cyanobacteria	Gloeobacterales	Synechococcales	Cyanobacteria	b	+
b	Firmicutes	Bacillales	Clostridiales	Firmicutes	b	+
b	Firmicutes	Bacillales	Lactobacillales	Firmicutes	b	+
b	Firmicutes	Clostridiales	Oligoflexales	Bdellovibrionota	b	+
b	Firmicutes	Lachnospirales	Paenibacillales	Firmicutes	b	+
b	Firmicutes	Lactobacillales	Paenibacillales	Firmicutes	b	+
b	Firmicutes	Paenibacillales	Rickettsiales	Proteobacteria	b	+
b	Firmicutes	Bacillales	Tissierellales	Firmicutes	b	+
b	Firmicutes	Lactobacillales	Tissierellales	Firmicutes	b	+
b	Gemmatimonadota	Gemmatimonadales	Acetobacterales	Proteobacteria	b	+
b	Gemmatimonadota	Gemmatimonadales	Chthoniobacterales	Verrucomicrobiota	b	+
b	Gemmatimonadota	Gemmatimonadales	Rhizobiales	Proteobacteria	b	+
b	Myxococcota	Polyangiales	Caulobacterales	Proteobacteria	b	+
b	Myxococcota	Myxococcales	Chroococcales	Cyanobacteria	b	+
b	Myxococcota	Nannocystales	Chroococcales	Cyanobacteria	b	+
b	Myxococcota	Haliangiales	Nannocystales	Myxococcota	b	+
b	Myxococcota	Myxococcales	Parvibaculales	Proteobacteria	b	+
b	Myxococcota	Nannocystales	Polyangiales	Myxococcota	b	+
b	Myxococcota	Nannocystales	Rickettsiales	Proteobacteria	b	+
b	Myxococcota	Haliangiales	Synechococcales	Cyanobacteria	b	+
b	Myxococcota	Nannocystales	Tistrellales	Proteobacteria	b	+
b	Myxococcota	Polyangiales	Tistrellales	Proteobacteria	b	+
b	Myxococcota	Polyangiales	Verrucomicrobiales	Verrucomicrobiota	b	+
b	Nitrospirota	Nitrospirales	Legionellales	Proteobacteria	b	+
b	Nitrospirota	Nitrospirales	Tepidisphaerales	Planctomycetota	b	+
b	Planctomycetota	Tepidisphaerales	Gloeobacterales	Cyanobacteria	b	+
b	Planctomycetota	Tepidisphaerales	Synechococcales	Cyanobacteria	b	+
b	Planctomycetota	Gemmatales	Tepidisphaerales	Planctomycetota	b	+
b	Planctomycetota	Isosphaerales	Tepidisphaerales	Planctomycetota	b	+
b	Proteobacteria	Acetobacterales	Chthoniobacterales	Verrucomicrobiota	b	+
b	Proteobacteria	Rhizobiales	Chthoniobacterales	Verrucomicrobiota	b	+
b	Proteobacteria	Nitrosococcales	Nodosilineales	Cyanobacteria	b	+
b	Proteobacteria	Nitrosococcales	Parvibaculales	Proteobacteria	b	+
b	Proteobacteria	Acetobacterales	Rhizobiales	Proteobacteria	b	+
b	Proteobacteria	Parvibaculales	Synechococcales	Cyanobacteria	b	+
b	Acidobacteriota	Bryobacterales	Chlorodendrophyceae	Chlorophyta	e	+
b	Acidobacteriota	Paludibaculum	Colpodellida	Alveolata	e	+
b	Acidobacteriota	Bryobacterales	Klebsormidiophyceae	Streptophyta	e	+
b	Acidobacteriota	Bryobacterales	Perkinsidae	Alveolata	e	+
b	Acidobacteriota	Solibacterales	Perkinsidae	Alveolata	e	+
b	Actinobacteriota	Micromonosporales	Chlorodendrophyceae	Chlorophyta	e	+
b	Actinobacteriota	Euzebyales	Chromerida	Alveolata	e	+
b	Actinobacteriota	Rubrobacterales	Chromerida	Alveolata	e	+
b	Actinobacteriota	Corynebacteriales	Colpodea	Alveolata	e	+
b	Actinobacteriota	Kineosporiales	Colpodea	Alveolata	e	+
b	Actinobacteriota	Rubrobacterales	Colpodellida	Alveolata	e	+
b	Actinobacteriota	Micromonosporales	Cryptomycota	Fungi	e	+
b	Actinobacteriota	Rubrobacterales	Dinophyceae	Alveolata	e	+
b	Actinobacteriota	Pseudonocardiales	Klebsormidiophyceae	Streptophyta	e	+
b	Actinobacteriota	Micromonosporales	Monoblepharidomycetes	Fungi	e	+
b	Actinobacteriota	Micromonosporales	Mortierellomycetes	Fungi	e	+
b	Actinobacteriota	Micromonosporales	Perkinsidae	Alveolata	e	+
b	Actinobacteriota	Micromonosporales	Peronosporomycetes	Stramenopiles	e	+
b	Armatimonadota	Chthonomonadales	Chlorodendrophyceae	Chlorophyta	e	+
b	Bacteroidota	Rhodothermales	Prostomatea	Alveolata	e	+
b	Bacteroidota	Kapabacteriales	Chromerida	Alveolata	e	+
b	Bacteroidota	Sphingobacteriales	Colpodea	Alveolata	e	+
b	Bacteroidota	Flavobacteriales	Cystobasidiomycetes	Fungi	e	+
b	Bacteroidota	Flavobacteriales	Dothideomycetes	Fungi	e	+
b	Bacteroidota	Flavobacteriales	Eurotiomycetes	Fungi	e	+
b	Bdellovibrionota	Silvanigrellales	Prostomatea	Alveolata	e	+
b	Bdellovibrionota	Silvanigrellales	Chromerida	Alveolata	e	+
b	Bdellovibrionota	Silvanigrellales	Colpodellida	Alveolata	e	+
b	Bdellovibrionota	Bdellovibrionales	Eumycetozoa	Amoebozoa	e	+
b	Bdellovibrionota	Silvanigrellales	Eurotiomycetes	Fungi	e	+
b	Bdellovibrionota	Bdellovibrionales	Holothuroidea	Metazoa	e	+
b	Bdellovibrionota	Bdellovibrionales	Monoblepharidomycetes	Fungi	e	+
b	Bdellovibrionota	Silvanigrellales	Nassophorea	Alveolata	e	+
b	Bdellovibrionota	Bdellovibrionales	Perkinsidae	Alveolata	e	+
b	Chloroflexi	Ardenticatenales	Chromerida	Alveolata	e	+
b	Chloroflexi	Thermobaculales	Tremellomycetes	Fungi	e	+
b	Cyanobacteria	Chroococcales	Chlorodendrophyceae	Chlorophyta	e	+
b	Cyanobacteria	Gloeobacterales	Chlorodendrophyceae	Chlorophyta	e	+
b	Cyanobacteria	Synechococcales	Chlorodendrophyceae	Chlorophyta	e	+
b	Cyanobacteria	Chroococcales	Chromerida	Alveolata	e	+
b	Cyanobacteria	Nodosilineales	Chromerida	Alveolata	e	+
b	Cyanobacteria	Chroococcidiopsidales	Colpodellida	Alveolata	e	+
b	Cyanobacteria	Synechococcales	Colpodellida	Alveolata	e	+
b	Cyanobacteria	Nodosilineales	Dinophyceae	Alveolata	e	+
b	Cyanobacteria	Synechococcales	Eurotiomycetes	Fungi	e	+
b	Cyanobacteria	Synechococcales	Monoblepharidomycetes	Fungi	e	+
b	Cyanobacteria	Chroococcales	Perkinsidae	Choanozoa	e	+
b	Cyanobacteria	Chroococcales	Prostomatea	Alveolata	e	+
b	Cyanobacteria	Synechococcales	Rotosphaerida	Amoebae	e	+
b	Firmicutes	Tissierellales	Myxozoa	Choanozoa	e	+
b	Myxococcota	Nannocystales	Prostomatea	Alveolata	e	+
b	Myxococcota	Polyangiales	Prostomatea	Alveolata	e	+
b	Myxococcota	Haliangiales	Chlorodendrophyceae	Chlorophyta	e	+
b	Myxococcota	Nannocystales	Chlorodendrophyceae	Chlorophyta	e	+
b	Myxococcota	Polyangiales	Chlorodendrophyceae	Chlorophyta	e	+
b	Myxococcota	Myxococcales	Chromerida	Alveolata	e	+
b	Myxococcota	Myxococcales	Colpodellida	Alveolata	e	+
b	Myxococcota	Haliangiales	Cryptomycota	Fungi	e	+
b	Myxococcota	Nannocystales	Cryptomycota	Fungi	e	+
b	Myxococcota	Haliangiales	Eumycetozoa	Amoebozoa	e	+
b	Myxococcota	Nannocystales	Hyphochytriomycetes	Stramenopiles	e	+
b	Myxococcota	Haliangiales	Mortierellomycetes	Fungi	e	+
b	Myxococcota	Nannocystales	Oxytrichidae	Alveolata	e	+
b	Myxococcota	Polyangiales	Oxytrichidae	Alveolata	e	+
b	Myxococcota	Haliangiales	Perkinsidae	Alveolata	e	+
b	Myxococcota	Nannocystales	Perkinsidae	Alveolata	e	+
b	Myxococcota	Polyangiales	Perkinsidae	Alveolata	e	+
b	Myxococcota	Nannocystales	Peronosporomycetes	Stramenopiles	e	+
b	Nitrospirota	Nitrospirales	Hyphochytriomycetes	Stramenopiles	e	+
b	Proteobacteria	Legionellales	Prostomatea	Alveolata	e	+
b	Proteobacteria	Rickettsiales	Prostomatea	Alveolata	e	+
b	Proteobacteria	Tistrellales	Prostomatea	Alveolata	e	+
b	Proteobacteria	Rickettsiales	Agaricostilbomycetes	Fungi	e	+
b	Proteobacteria	Legionellales	Chlorodendrophyceae	Chlorophyta	e	+
b	Proteobacteria	Rickettsiales	Chlorodendrophyceae	Chlorophyta	e	+
b	Proteobacteria	Tistrellales	Chlorodendrophyceae	Chlorophyta	e	+
b	Proteobacteria	Rickettsiales	Choanoflagellida	Choanozoa	e	+
b	Proteobacteria	Legionellales	Clitellata	Metazoa	e	+
b	Proteobacteria	Parvibaculales	Colpodellida	Alveolata	e	+
b	Proteobacteria	Rickettsiales	Colpodellida	Alveolata	e	+
b	Proteobacteria	Rickettsiales	Dothideomycetes	Fungi	e	+
b	Proteobacteria	Micropepsales	Eumycetozoa	Amoebozoa	e	+
b	Proteobacteria	Rickettsiales	Eumycetozoa	Amoebozoa	e	+
b	Proteobacteria	Parvibaculales	Eurotiomycetes	Fungi	e	+
b	Proteobacteria	Rickettsiales	Eurotiomycetes	Fungi	e	+
b	Proteobacteria	Rickettsiales	Hyphochytriomycetes	Stramenopiles	e	+
b	Proteobacteria	Caulobacterales	Klebsormidiophyceae	Streptophyta	e	+
b	Proteobacteria	Parvibaculales	Microbotryomycetes	Fungi	e	+
b	Proteobacteria	Parvibaculales	Monoblepharidomycetes	Fungi	e	+
b	Proteobacteria	Legionellales	Mortierellomycetes	Fungi	e	+
b	Proteobacteria	Legionellales	Perkinsidae	Alveolata	e	+
b	Proteobacteria	Rickettsiales	Perkinsidae	Alveolata	e	+
b	Proteobacteria	Legionellales	Pezizomycetes	Fungi	e	+
b	Proteobacteria	Parvibaculales	Rotosphaerida	Rotosphaerida	e	+
b	Proteobacteria	Rickettsiales	Rotosphaerida	Rotosphaerida	e	+
b	Verrucomicrobiota	Methylacidiphilales	Agaricostilbomycetes	Fungi	e	+
b	Verrucomicrobiota	Methylacidiphilales	Eumycetozoa	Amoebozoa	e	+
b	Verrucomicrobiota	Opitutales	Eumycetozoa	Amoebozoa	e	+
b	Verrucomicrobiota	Methylacidiphilales	Perkinsidae	Alveolata	e	+
b	Verrucomicrobiota	Opitutales	Perkinsidae	Alveolata	e	+
b	Verrucomicrobiota	Opitutales	Pezizomycetes	Fungi	e	+
e	Alveolata	Colpodellida	Dinophyceae	Alveolata	e	+
e	Alveolata	Colpodellida	Flabellinia	Choanozoa	e	+
e	Alveolata	Colpodellida	Rotosphaerida	Rotosphaerida	e	+
e	Alveolata	Dinophyceae	Bacillariophyceae	Stramenopiles	e	+
e	Alveolata	Dinophyceae	Imbricatea	Rhizaria	e	+
e	Alveolata	Oxytrichidae	Blastocladiomycetes	Fungi	e	+
e	Alveolata	Oxytrichidae	Chlorodendrophyceae	Chlorophyta	e	+
e	Alveolata	Oxytrichidae	Mortierellomycetes	Fungi	e	+
e	Alveolata	Oxytrichidae	Zygnematophyceae	Streptophyta	e	+
e	Alveolata	Prostomatea	Agaricostilbomycetes	Fungi	e	+
e	Alveolata	Prostomatea	Chlorodendrophyceae	Chlorophyta	e	+
e	Alveolata	Prostomatea	Hyphochytriomycetes	Stramenopiles	e	+
e	Alveolata	Prostomatea	Perkinsidae	Alveolata	e	+
e	Amoebozoa	Eumycetozoa	Agaricostilbomycetes	Fungi	e	+
e	Amoebozoa	Eumycetozoa	Chlorodendrophyceae	Chlorophyta	e	+
e	Amoebozoa	Eumycetozoa	Choanoflagellida	Choanozoa	e	+
e	Amoebozoa	Eumycetozoa	Clitellata	Metazoa	e	+
e	Amoebozoa	Eumycetozoa	Holothuroidea	Metazoa	e	+
e	Amoebozoa	Eumycetozoa	Hyphochytriomycetes	Stramenopiles	e	+
e	Aphelida	Aphelidea	Agaricostilbomycetes	Fungi	e	+
e	Aphelida	Aphelidea	Bigyra	Stramenopiles	e	+
e	Aphelida	Aphelidea	Choanoflagellida	Choanozoa	e	+
e	Aphelida	Aphelidea	Cryptomycota	Fungi	e	+
e	Aphelida	Aphelidea	Holothuroidea	Metazoa	e	+
e	Aphelida	Aphelidea	Hyphochytriomycetes	Stramenopiles	e	+
e	Aphelida	Aphelidea	Ichthyosporea	Choanozoa	e	+
e	Choanozoa	Choanoflagellida	Hyphochytriomycetes	Stramenopiles	e	+
e	Choanozoa	Choanoflagellida	Peronosporomycetes	Stramenopiles	e	+
e	Choanozoa	Choanoflagellida	Rotosphaerida	Rotosphaerida	e	+
e	Choanozoa	Perkinsidae	Agaricostilbomycetes	Fungi	e	+
e	Choanozoa	Perkinsidae	Chlorodendrophyceae	Chlorophyta	e	+
e	Choanozoa	Perkinsidae	Coleochaetophyceae	Streptophyta	e	+
e	Choanozoa	Perkinsidae	Cryptomycota	Fungi	e	+
e	Choanozoa	Perkinsidae	Eumycetozoa	Amoebozoa	e	+
e	Choanozoa	Perkinsidae	Holothuroidea	Metazoa	e	+
e	Choanozoa	Perkinsidae	Mortierellomycetes	Fungi	e	+
e	Fungi	Agaricostilbomycetes	Chlorodendrophyceae	Chlorophyta	e	+
e	Fungi	Agaricostilbomycetes	Choanoflagellida	Choanozoa	e	+
e	Fungi	Agaricostilbomycetes	Clitellata	Metazoa	e	+
e	Fungi	Agaricostilbomycetes	Dothideomycetes	Fungi	e	+
e	Fungi	Agaricostilbomycetes	Eurotiomycetes	Fungi	e	+
e	Fungi	Agaricostilbomycetes	Hyphochytriomycetes	Stramenopiles	e	+
e	Fungi	Agaricostilbomycetes	Zoopagomycetes	Fungi	e	+
e	Fungi	Blastocladiomycetes	Zygnematophyceae	Streptophyta	e	+
e	Fungi	Cryptomycota	Chlorodendrophyceae	Chlorophyta	e	+
e	Fungi	Cryptomycota	Choanoflagellida	Choanozoa	e	+
e	Fungi	Cryptomycota	Hyphochytriomycetes	Stramenopiles	e	+
e	Fungi	Cryptomycota	Peronosporomycetes	Stramenopiles	e	+
e	Fungi	Dothideomycetes	Choanoflagellida	Choanozoa	e	+
e	Fungi	Dothideomycetes	Eurotiomycetes	Fungi	e	+
e	Fungi	Dothideomycetes	Hyphochytriomycetes	Stramenopiles	e	+
e	Fungi	Dothideomycetes	Pezizomycetes	Fungi	e	+
e	Fungi	Eurotiomycetes	Choanoflagellida	Choanozoa	e	+
e	Fungi	Eurotiomycetes	Hyphochytriomycetes	Stramenopiles	e	+
e	Fungi	Eurotiomycetes	Pezizomycetes	Fungi	e	+
e	Fungi	Eurotiomycetes	Rotosphaerida	Rotosphaerida	e	+
e	Fungi	Pezizomycetes	Choanoflagellida	Choanozoa	e	+
e	Fungi	Pezizomycetes	Hyphochytriomycetes	Stramenopiles	e	+
e	Fungi	Tremellomycetes	Phytomyxea	Rhizaria	e	+
e	Rhizaria	Imbricatea	Bacillariophyceae	Stramenopiles	e	+
e	Rhizaria	Imbricatea	Bigyra	Stramenopiles	e	+
e	Rotosphaerida	Rotosphaerida	Granofilosea	Rhizaria	e	+
e	Rotosphaerida	Rotosphaerida	Hyphochytriomycetes	Stramenopiles	e	+
e	Stramenopiles	Bigyra	Bacillariophyceae	Stramenopiles	e	+
e	Stramenopiles	Hyphochytriomycetes	Chlorodendrophyceae	Chlorophyta	e	+
e	Stramenopiles	Hyphochytriomycetes	Peronosporomycetes	Stramenopiles	e	+
e	Stramenopiles	Peronosporomycetes	Chlorodendrophyceae	Chlorophyta	e	+
